# Supplementary material for: Primary and Recall Immune Responses to SARS-CoV-2 in Breakthrough Infection
Source: Vaccines (Basel). 2023 Nov 9;11(11):1705. doi: 10.3390/vaccines11111705 (PMC10675240; doi:10.3390/vaccines11111705)
Supplement: Supplementary file 1 [file vaccines-11-01705-s001.zip]

Archive with 1 entries (1 files):
- vaccines-2673961-supplementary.pdf
